# Supplementary material for: Changes in condom use among males who have sex with males (MSM): Measuring the effect of HIV prevention programme in Dhaka city
Source: PLoS One. 2020 Jul 24;15(7):e0236557. doi: 10.1371/journal.pone.0236557 (PMC7380615; doi:10.1371/journal.pone.0236557)
Supplement: S1 File — (ZIP) [file pone.0236557.s001.zip]

Archive with 4 entries (4 files):
- MSM_ BSS Baseline English Questionnaire_2010.pdf
- MSM_ BSS Midline Bangla Questionnaire_2010.pdf
- MSM_ BSS Midline Bangla Questionnaire_2013.pdf
- MSM_ BSS Midline English Questionnaire_2013.pdf
